# Supplementary material for: Enhancing multiple myeloma staging: a novel cell death risk model approach
Source: Clin Exp Med. 2024 May 8;24(1):95. doi: 10.1007/s10238-024-01337-9 (PMC11078818; doi:10.1007/s10238-024-01337-9)
Supplement: Supplementary file 1 — Supplementary file1 (XLSX 57 KB) [file 10238_2024_1337_MOESM1_ESM.xlsx]

## Sheet: supplementary table 1
supplementary table 1：cell-death related genes list
id	type
AAAS	apoptosis
AARS1	apoptosis
AATF	apoptosis
ABCA2	apoptosis
ABCA7	apoptosis
ABCB6	apoptosis
ABCB9	apoptosis
ABCC10	apoptosis
ABHD10	apoptosis
ABHD14A	apoptosis
ABI2	apoptosis
ABL1	apoptosis
ABR	apoptosis
ABRAXAS2	apoptosis
AC008870.1	apoptosis
AC092279.1	apoptosis
AC093012.1	apoptosis
AC118549.1	apoptosis
ACAA2	apoptosis
ACAT1	apoptosis
ACER2	apoptosis
ACIN1	apoptosis
ACKR2	apoptosis
ACKR3	apoptosis
ACKR4	apoptosis
ACOT13	apoptosis
ACOT2	apoptosis
ACOT9	apoptosis
ACSM3	apoptosis
ACVR1	apoptosis
ACVR1B	apoptosis
ACVR1C	apoptosis
ADA	apoptosis
ADAM17	apoptosis
ADAM19	apoptosis
ADAM8	apoptosis
ADARB1	apoptosis
ADCK2	apoptosis
ADCY3	apoptosis
ADCY9	apoptosis
ADCYAP1	apoptosis
ADD1	apoptosis
ADD2	apoptosis
ADGRB1	apoptosis
ADIPOQ	apoptosis
ADM	apoptosis
ADNP	apoptosis
ADORA1	apoptosis
ADORA2A	apoptosis
AEBP1	apoptosis
AEN	apoptosis
AGAP2	apoptosis
AGER	apoptosis
AGFG1	apoptosis
AGO1	apoptosis
AGPAT5	apoptosis
AGPS	apoptosis
AGRN	apoptosis
AGT	apoptosis
AGTR2	apoptosis
AIFM1	apoptosis
AIFM3	apoptosis
AIMP1	apoptosis
AK2	apoptosis
AKAP10	apoptosis
AKAP12	apoptosis
AKIP1	apoptosis
AKR1C3	apoptosis
AKT1	apoptosis
AKT1S1	apoptosis
AKT2	apoptosis
AKT3	apoptosis
ALDH1B1	apoptosis
ALDH2	apoptosis
ALDH4A1	apoptosis
ALKBH1	apoptosis
ALKBH7	apoptosis
ALOX12	apoptosis
ALOX15	apoptosis
AMBRA1	apoptosis
AMOT	apoptosis
ANAPC10	apoptosis
ANGPT1	apoptosis
ANGPTL4	apoptosis
ANKMY2	apoptosis
ANKRD10	apoptosis
ANKRD2	apoptosis
ANLN	apoptosis
ANO6	apoptosis
ANP32B	apoptosis
ANXA1	apoptosis
ANXA2	apoptosis
ANXA2P2	apoptosis
ANXA5	apoptosis
ANXA6	apoptosis
ANXA7	apoptosis
AP1G2	apoptosis
AP3B1	apoptosis
AP5Z1	apoptosis
APAF1	apoptosis
APBB2	apoptosis
APC	apoptosis
APH1B	apoptosis
API5	apoptosis
APIP	apoptosis
APOE	apoptosis
APOH	apoptosis
APP	apoptosis
APPL1	apoptosis
APPL2	apoptosis
AQR	apoptosis
AR	apoptosis
ARF3	apoptosis
ARF6	apoptosis
ARG2	apoptosis
ARHGAP29	apoptosis
ARHGAP35	apoptosis
ARHGAP4	apoptosis
ARHGAP5	apoptosis
ARHGEF10	apoptosis
ARHGEF17	apoptosis
ARHGEF2	apoptosis
ARL6IP5	apoptosis
ARMCX5-GPRASP2	apoptosis
ARMCX6	apoptosis
ARPC1B	apoptosis
ARPC2	apoptosis
ARPP19	apoptosis
ARRB1	apoptosis
ARRB2	apoptosis
ARRDC1	apoptosis
ARRDC4	apoptosis
ASAH2	apoptosis
ASCL1	apoptosis
ASH2L	apoptosis
ASPM	apoptosis
ATAD2	apoptosis
ATAD5	apoptosis
ATF1	apoptosis
ATF2	apoptosis
ATF3	apoptosis
ATF4	apoptosis
ATF6	apoptosis
ATG2A	apoptosis
ATG3	apoptosis
ATM	apoptosis
ATN1	apoptosis
ATP13A2	apoptosis
ATP1A1	apoptosis
ATP2A1	apoptosis
ATP2A2	apoptosis
ATP5F1B	apoptosis
ATP5IF1	apoptosis
ATP5MG	apoptosis
ATP5MPL	apoptosis
ATP6AP1	apoptosis
ATP6V1B2	apoptosis
ATP7B	apoptosis
ATP8A1	apoptosis
ATR	apoptosis
ATXN1	apoptosis
ATXN3	apoptosis
AURKA	apoptosis
AURKB	apoptosis
AVEN	apoptosis
AVP	apoptosis
AXL	apoptosis
B3GALNT1	apoptosis
B4GAT1	apoptosis
BABAM2	apoptosis
BACE1	apoptosis
BACH1	apoptosis
BACH2	apoptosis
BAD	apoptosis
BAG1	apoptosis
BAG3	apoptosis
BAG5	apoptosis
BAG6	apoptosis
BAK1	apoptosis
BARHL1	apoptosis
BASP1	apoptosis
BATF	apoptosis
BAX	apoptosis
BAZ2B	apoptosis
BBC3	apoptosis
BCAP31	apoptosis
BCAT2	apoptosis
BCL10	apoptosis
BCL11A	apoptosis
BCL11B	apoptosis
BCL2	apoptosis
BCL2A1	apoptosis
BCL2L1	apoptosis
BCL2L10	apoptosis
BCL2L11	apoptosis
BCL2L12	apoptosis
BCL2L13	apoptosis
BCL2L2	apoptosis
BCL3	apoptosis
BCL6	apoptosis
BCLAF1	apoptosis
BCR	apoptosis
BDH1	apoptosis
BDH2	apoptosis
BDKRB2	apoptosis
BDNF	apoptosis
BECN1	apoptosis
BET1	apoptosis
BEX3	apoptosis
BHLHB9	apoptosis
BHLHE40	apoptosis
BID	apoptosis
BIK	apoptosis
BIN3	apoptosis
BIRC2	apoptosis
BIRC3	apoptosis
BIRC5	apoptosis
BIRC6	apoptosis
BIRC7	apoptosis
BIRC8	apoptosis
BLCAP	apoptosis
BLK	apoptosis
BLOC1S2	apoptosis
BLZF1	apoptosis
BMF	apoptosis
BMP4	apoptosis
BMP5	apoptosis
BMP7	apoptosis
BMPR1B	apoptosis
BMPR2	apoptosis
BMX	apoptosis
BNIP1	apoptosis
BNIP2	apoptosis
BNIP3	apoptosis
BNIP3L	apoptosis
BOK	apoptosis
BRAP	apoptosis
BRCA1	apoptosis
BRCA2	apoptosis
BRD3	apoptosis
BRD3OS	apoptosis
BRSK2	apoptosis
BST2	apoptosis
BTG1	apoptosis
BTG2	apoptosis
BTG3	apoptosis
BTK	apoptosis
BTN3A3	apoptosis
BUB1	apoptosis
BUB3	apoptosis
BZW2	apoptosis
C1orf216	apoptosis
C1QBP	apoptosis
C2	apoptosis
C3	apoptosis
C4A	apoptosis
C4B	apoptosis
C5AR1	apoptosis
C8orf33	apoptosis
CAAP1	apoptosis
CAB39L	apoptosis
CAD	apoptosis
CAMK2A	apoptosis
CAMK2D	apoptosis
CANX	apoptosis
CAP1	apoptosis
CAP2	apoptosis
CAPN1	apoptosis
CAPN10	apoptosis
CAPN2	apoptosis
CAPZA2	apoptosis
CARD10	apoptosis
CARD8	apoptosis
CASP1	apoptosis
CASP10	apoptosis
CASP12	apoptosis
CASP14	apoptosis
CASP2	apoptosis
CASP3	apoptosis
CASP4	apoptosis
CASP5	apoptosis
CASP6	apoptosis
CASP7	apoptosis
CASP8	apoptosis
CASP8AP2	apoptosis
CASP9	apoptosis
CAST	apoptosis
CAV1	apoptosis
CBR1	apoptosis
CCAR2	apoptosis
CCDC6	apoptosis
CCK	apoptosis
CCL19	apoptosis
CCL2	apoptosis
CCL21	apoptosis
CCL3	apoptosis
CCL5	apoptosis
CCN1	apoptosis
CCN2	apoptosis
CCNB1	apoptosis
CCNB1IP1	apoptosis
CCNE1	apoptosis
CCNE2	apoptosis
CCP110	apoptosis
CCR5	apoptosis
CCR7	apoptosis
CCT5	apoptosis
CD14	apoptosis
CD160	apoptosis
CD163	apoptosis
CD163L1	apoptosis
CD22	apoptosis
CD24	apoptosis
CD248	apoptosis
CD27	apoptosis
CD274	apoptosis
CD28	apoptosis
CD2AP	apoptosis
CD300LF	apoptosis
CD34	apoptosis
CD36	apoptosis
CD38	apoptosis
CD3D	apoptosis
CD3E	apoptosis
CD3G	apoptosis
CD40	apoptosis
CD40LG	apoptosis
CD44	apoptosis
CD48	apoptosis
CD5	apoptosis
CD55	apoptosis
CD58	apoptosis
CD5L	apoptosis
CD6	apoptosis
CD7	apoptosis
CD70	apoptosis
CD74	apoptosis
CD79B	apoptosis
CD86	apoptosis
CD9	apoptosis
CD99	apoptosis
CDC25B	apoptosis
CDC27	apoptosis
CDC34	apoptosis
CDC42	apoptosis
CDC6	apoptosis
CDH1	apoptosis
CDH4	apoptosis
CDIP1	apoptosis
CDK1	apoptosis
CDK14	apoptosis
CDK17	apoptosis
CDK5	apoptosis
CDK5R1	apoptosis
CDK5RAP3	apoptosis
CDK9	apoptosis
CDKN1A	apoptosis
CDKN1B	apoptosis
CDKN2A	apoptosis
CDKN2D	apoptosis
CDKN3	apoptosis
CEBPB	apoptosis
CEBPG	apoptosis
CEBPZ	apoptosis
CECR2	apoptosis
CELF1	apoptosis
CELSR2	apoptosis
CENPF	apoptosis
CEP55	apoptosis
CERS6	apoptosis
CETN3	apoptosis
CFDP1	apoptosis
CFI	apoptosis
CFLAR	apoptosis
CHAC1	apoptosis
CHCHD10	apoptosis
CHD4	apoptosis
CHD8	apoptosis
CHEK1	apoptosis
CHEK2	apoptosis
CHL1	apoptosis
CHMP2A	apoptosis
CHMP2B	apoptosis
CHMP7	apoptosis
CHP1	apoptosis
CHP2	apoptosis
CHUK	apoptosis
CIB1	apoptosis
CIDEA	apoptosis
CIDEB	apoptosis
CIDEC	apoptosis
CIT	apoptosis
CITED1	apoptosis
CIZ1	apoptosis
CKAP4	apoptosis
CLC	apoptosis
CLCF1	apoptosis
CLEC16A	apoptosis
CLEC5A	apoptosis
CLEC7A	apoptosis
CLK1	apoptosis
CLK3	apoptosis
CLN3	apoptosis
CLSPN	apoptosis
CLSTN1	apoptosis
CLTB	apoptosis
CLU	apoptosis
CNOT7	apoptosis
CNTF	apoptosis
CNTFR	apoptosis
COA3	apoptosis
COA8	apoptosis
COL18A1	apoptosis
COL2A1	apoptosis
COL4A2	apoptosis
COL4A3	apoptosis
COL4A6	apoptosis
COLEC11	apoptosis
COLEC12	apoptosis
COLGALT1	apoptosis
COPS2	apoptosis
COPS3	apoptosis
COPS5	apoptosis
COPS6	apoptosis
CORO1A	apoptosis
COTL1	apoptosis
COX4I1	apoptosis
COX6A1	apoptosis
CPEB3	apoptosis
CPEB4	apoptosis
CPNE3	apoptosis
CPOX	apoptosis
CPVL	apoptosis
CRADD	apoptosis
CREB3	apoptosis
CREB3L1	apoptosis
CREB5	apoptosis
CREBZF	apoptosis
CREG1	apoptosis
CRELD2	apoptosis
CREM	apoptosis
CRH	apoptosis
CRIP1	apoptosis
CRK	apoptosis
CRKL	apoptosis
CRLF1	apoptosis
CRTC3	apoptosis
CRYAB	apoptosis
CRYZL1	apoptosis
CSF2	apoptosis
CSF2RB	apoptosis
CSNK2A1	apoptosis
CSNK2A2	apoptosis
CSPG5	apoptosis
CTDSP2	apoptosis
CTH	apoptosis
CTNNA1	apoptosis
CTNNB1	apoptosis
CTNS	apoptosis
CTSC	apoptosis
CTSH	apoptosis
CTSL	apoptosis
CTSZ	apoptosis
CTTN	apoptosis
CUL1	apoptosis
CUL2	apoptosis
CUL3	apoptosis
CUL4A	apoptosis
CUL5	apoptosis
CUX1	apoptosis
CX3CL1	apoptosis
CX3CR1	apoptosis
CXCL1	apoptosis
CXCL10	apoptosis
CXCL11	apoptosis
CXCL12	apoptosis
CXCL16	apoptosis
CXCL2	apoptosis
CXCL8	apoptosis
CXCR2	apoptosis
CXCR4	apoptosis
CYB5R1	apoptosis
CYB5R2	apoptosis
CYCS	apoptosis
CYFIP2	apoptosis
CYLD	apoptosis
CYP1B1	apoptosis
CYP39A1	apoptosis
CYSLTR1	apoptosis
CYTH2	apoptosis
DAB2IP	apoptosis
DAG1	apoptosis
DAP	apoptosis
DAP3	apoptosis
DAPK1	apoptosis
DAPK2	apoptosis
DAPK3	apoptosis
DAPL1	apoptosis
DAXX	apoptosis
DBH	apoptosis
DBN1	apoptosis
DBNL	apoptosis
DCC	apoptosis
DCTN6	apoptosis
DDB2	apoptosis
DDHD2	apoptosis
DDIAS	apoptosis
DDIT3	apoptosis
DDIT4	apoptosis
DDX39A	apoptosis
DDX3X	apoptosis
DDX3Y	apoptosis
DDX47	apoptosis
DDX5	apoptosis
DECR1	apoptosis
DECR2	apoptosis
DEDD	apoptosis
DEDD2	apoptosis
DELE1	apoptosis
DENND1A	apoptosis
DENND1C	apoptosis
DENND2D	apoptosis
DENND5A	apoptosis
DEPP1	apoptosis
DEPTOR	apoptosis
DFFA	apoptosis
DFFB	apoptosis
DHCR24	apoptosis
DHCR7	apoptosis
DHRS2	apoptosis
DHX9	apoptosis
DIABLO	apoptosis
DICER1	apoptosis
DIDO1	apoptosis
DIO1	apoptosis
DIO3	apoptosis
DIPK2A	apoptosis
DLC1	apoptosis
DLGAP5	apoptosis
DLL1	apoptosis
DLX1	apoptosis
DMBT1	apoptosis
DNAJA1	apoptosis
DNAJA3	apoptosis
DNAJB6	apoptosis
DNAJB9	apoptosis
DNAJC10	apoptosis
DNAJC2	apoptosis
DNAJC5	apoptosis
DNAL4	apoptosis
DNASE1L3	apoptosis
DNASE2	apoptosis
DNASE2B	apoptosis
DNM1L	apoptosis
DNMT1	apoptosis
DNMT3A	apoptosis
DNPEP	apoptosis
DOCK2	apoptosis
DOCK8	apoptosis
DOP1B	apoptosis
DPEP1	apoptosis
DPF2	apoptosis
DPY19L1	apoptosis
DPYSL2	apoptosis
DRAXIN	apoptosis
DSG1	apoptosis
DSG2	apoptosis
DSG3	apoptosis
DSP	apoptosis
DST	apoptosis
DTNA	apoptosis
DUSP1	apoptosis
DUSP3	apoptosis
DUSP8	apoptosis
DUT	apoptosis
DYRK1A	apoptosis
DYRK2	apoptosis
E2F1	apoptosis
E2F2	apoptosis
E2F3	apoptosis
E2F6	apoptosis
EAF2	apoptosis
EBAG9	apoptosis
ECSCR	apoptosis
EDA2R	apoptosis
EDN1	apoptosis
EDRF1	apoptosis
EEF1A1	apoptosis
EEF1AKNMT	apoptosis
EEF1D	apoptosis
EFNA1	apoptosis
EFR3A	apoptosis
EGLN2	apoptosis
EGLN3	apoptosis
EGR3	apoptosis
EIF2AK3	apoptosis
EIF2B5	apoptosis
EIF2S1	apoptosis
EIF3F	apoptosis
EIF4E	apoptosis
ELL3	apoptosis
ELOVL1	apoptosis
ELOVL6	apoptosis
EMC7	apoptosis
EMP3	apoptosis
EN1	apoptosis
EN2	apoptosis
ENDOD1	apoptosis
ENDOG	apoptosis
ENDOU	apoptosis
ENO1	apoptosis
ENO2	apoptosis
ENPP1	apoptosis
ENPP2	apoptosis
ENPP3	apoptosis
ENSA	apoptosis
EP300	apoptosis
EP400	apoptosis
EPB41L2	apoptosis
EPHA2	apoptosis
EPHA7	apoptosis
EPHB2	apoptosis
EPHB4	apoptosis
EPO	apoptosis
ERBB2	apoptosis
ERBB3	apoptosis
ERBB4	apoptosis
ERCC5	apoptosis
ERCC6	apoptosis
ERN1	apoptosis
ERO1A	apoptosis
ERP29	apoptosis
ESYT1	apoptosis
ETS2	apoptosis
ETV6	apoptosis
EXO1	apoptosis
EXOC5	apoptosis
EXOG	apoptosis
EYA1	apoptosis
EYA2	apoptosis
EYA3	apoptosis
EYA4	apoptosis
F13A1	apoptosis
F2R	apoptosis
F2RL1	apoptosis
F3	apoptosis
F9	apoptosis
FADD	apoptosis
FADS1	apoptosis
FADS2	apoptosis
FAF1	apoptosis
FAF2	apoptosis
FAIM	apoptosis
FAIM2	apoptosis
FAM104A	apoptosis
FAM114A1	apoptosis
FAM162A	apoptosis
FAM174B	apoptosis
FANCA	apoptosis
FANCF	apoptosis
FANCI	apoptosis
FAP	apoptosis
FAS	apoptosis
FASLG	apoptosis
FASTK	apoptosis
FAT2	apoptosis
FBH1	apoptosis
FBN2	apoptosis
FBXO28	apoptosis
FBXW7	apoptosis
FCER1G	apoptosis
FCN1	apoptosis
FCN2	apoptosis
FCN3	apoptosis
FDXR	apoptosis
FEM1B	apoptosis
FES	apoptosis
FGA	apoptosis
FGB	apoptosis
FGF10	apoptosis
FGF2	apoptosis
FGF20	apoptosis
FGF21	apoptosis
FGF4	apoptosis
FGF8	apoptosis
FGF9	apoptosis
FGFR1	apoptosis
FGFR1OP	apoptosis
FGFR2	apoptosis
FGFR3	apoptosis
FGG	apoptosis
FHIT	apoptosis
FHL2	apoptosis
FIG4	apoptosis
FIGNL1	apoptosis
FIS1	apoptosis
FLCN	apoptosis
FLII	apoptosis
FLNA	apoptosis
FLNC	apoptosis
FLT3LG	apoptosis
FNDC3B	apoptosis
FNIP1	apoptosis
FNIP2	apoptosis
FNTA	apoptosis
FOCAD	apoptosis
FOXB1	apoptosis
FOXC1	apoptosis
FOXC2	apoptosis
FOXJ3	apoptosis
FOXL2	apoptosis
FOXN1	apoptosis
FOXN3	apoptosis
FOXO3	apoptosis
FOXP1	apoptosis
FOXP3	apoptosis
FOXQ1	apoptosis
FSCN1	apoptosis
FTSJ1	apoptosis
FUCA1	apoptosis
FUS	apoptosis
FXN	apoptosis
FXR1	apoptosis
FYN	apoptosis
FZD2	apoptosis
FZD3	apoptosis
FZD5	apoptosis
FZD9	apoptosis
G0S2	apoptosis
G3BP1	apoptosis
G6PD	apoptosis
GAB2	apoptosis
GABARAP	apoptosis
GABARAPL1	apoptosis
GABRA5	apoptosis
GABRB2	apoptosis
GABRB3	apoptosis
GADD45A	apoptosis
GALK1	apoptosis
GAMT	apoptosis
GAPDH	apoptosis
GAS2	apoptosis
GAS6	apoptosis
GATA1	apoptosis
GATA2	apoptosis
GATA3	apoptosis
GATA4	apoptosis
GATM	apoptosis
GBP1	apoptosis
GCG	apoptosis
GCHFR	apoptosis
GCLC	apoptosis
GCLM	apoptosis
GDF5	apoptosis
GDNF	apoptosis
GEM	apoptosis
GEMIN2	apoptosis
GFRAL	apoptosis
GGA2	apoptosis
GGCT	apoptosis
GGCX	apoptosis
GHSR	apoptosis
GIMAP8	apoptosis
GINS1	apoptosis
GLB1	apoptosis
GLB1L2	apoptosis
GLDC	apoptosis
GLI3	apoptosis
GM2A	apoptosis
GMFG	apoptosis
GMNN	apoptosis
GNA13	apoptosis
GNAI1	apoptosis
GNAI2	apoptosis
GNAI3	apoptosis
GNAQ	apoptosis
GNAS	apoptosis
GNPDA1	apoptosis
GNS	apoptosis
GOSR1	apoptosis
GPAM	apoptosis
GPC1	apoptosis
GPER1	apoptosis
GPI	apoptosis
GPLD1	apoptosis
GPN1	apoptosis
GPX1	apoptosis
GRHPR	apoptosis
GRID2	apoptosis
GRIK2	apoptosis
GRIK5	apoptosis
GRIN1	apoptosis
GRINA	apoptosis
GRK6	apoptosis
GRM4	apoptosis
GRN	apoptosis
GSDMD	apoptosis
GSDME	apoptosis
GSE1	apoptosis
GSK3A	apoptosis
GSK3B	apoptosis
GSKIP	apoptosis
GSN	apoptosis
GSR	apoptosis
GSTM1	apoptosis
GSTO1	apoptosis
GSTP1	apoptosis
GTF2F1	apoptosis
GTF2H2	apoptosis
GTF2H5	apoptosis
GTF2I	apoptosis
GTF2IRD1	apoptosis
GTF3C1	apoptosis
GTF3C3	apoptosis
GTPBP6	apoptosis
GULP1	apoptosis
GUSBP11	apoptosis
GYS1	apoptosis
GZMB	apoptosis
GZMH	apoptosis
H1-0	apoptosis
H1-1	apoptosis
H1-2	apoptosis
H1-3	apoptosis
H1-4	apoptosis
H1-5	apoptosis
H2AC13	apoptosis
H2AC18	apoptosis
H2AC20	apoptosis
H2AC6	apoptosis
H2AZ2	apoptosis
H2BC10	apoptosis
H2BC11	apoptosis
H2BC6	apoptosis
H2BC7	apoptosis
H2BS1	apoptosis
HADHA	apoptosis
HAND2	apoptosis
HBS1L	apoptosis
HCAR2	apoptosis
HCCS	apoptosis
HCLS1	apoptosis
HCP5	apoptosis
HDAC1	apoptosis
HDAC4	apoptosis
HDAC9	apoptosis
HEBP2	apoptosis
HERPUD1	apoptosis
HEXIM1	apoptosis
HEY2	apoptosis
HGF	apoptosis
HGS	apoptosis
HGSNAT	apoptosis
HHIPL1	apoptosis
HIC1	apoptosis
HIF1A	apoptosis
HIGD1A	apoptosis
HINT1	apoptosis
HIP1	apoptosis
HIP1R	apoptosis
HIPK1	apoptosis
HIPK2	apoptosis
HIRA	apoptosis
HLA-A	apoptosis
HLA-B	apoptosis
HLA-DRB4	apoptosis
HLA-E	apoptosis
HLA-F	apoptosis
HLA-G	apoptosis
HLA-J	apoptosis
HMGB1	apoptosis
HMGB1P5	apoptosis
HMGB2	apoptosis
HMGB3	apoptosis
HMGCR	apoptosis
HMGN1	apoptosis
HMOX1	apoptosis
HNF1B	apoptosis
HNRNPA2B1	apoptosis
HNRNPDL	apoptosis
HNRNPK	apoptosis
HOMER1	apoptosis
HOXA10	apoptosis
HOXA5	apoptosis
HOXB5	apoptosis
HOXB6	apoptosis
HOXB7	apoptosis
HOXD4	apoptosis
HRAS	apoptosis
HRK	apoptosis
HSBP1	apoptosis
HSF1	apoptosis
HSH2D	apoptosis
HSP90AB1	apoptosis
HSPA12A	apoptosis
HSPA1A	apoptosis
HSPA1B	apoptosis
HSPA1L	apoptosis
HSPA5	apoptosis
HSPA8	apoptosis
HSPB1	apoptosis
HSPB6	apoptosis
HSPBP1	apoptosis
HSPD1	apoptosis
HSPE1	apoptosis
HSPH1	apoptosis
HTRA2	apoptosis
HTT	apoptosis
HUS1	apoptosis
HYAL2	apoptosis
HYOU1	apoptosis
ICAM1	apoptosis
ICK	apoptosis
ID4	apoptosis
IDH1	apoptosis
IDO1	apoptosis
IER3IP1	apoptosis
IFFO1	apoptosis
IFI16	apoptosis
IFI27	apoptosis
IFI30	apoptosis
IFI35	apoptosis
IFI44	apoptosis
IFI44L	apoptosis
IFI6	apoptosis
IFIH1	apoptosis
IFIT3	apoptosis
IFIT5	apoptosis
IFITM1	apoptosis
IFITM3	apoptosis
IFNB1	apoptosis
IFNG	apoptosis
IFRD1	apoptosis
IFT27	apoptosis
IFT57	apoptosis
IGF1	apoptosis
IGF2R	apoptosis
IGFBP5	apoptosis
IGHA1	apoptosis
IGHA2	apoptosis
IGHD	apoptosis
IGHE	apoptosis
IGHG1	apoptosis
IGHG2	apoptosis
IGHG3	apoptosis
IGHG4	apoptosis
IGHM	apoptosis
IGHV1-18	apoptosis
IGHV1-24	apoptosis
IGHV1-3	apoptosis
IGHV1-45	apoptosis
IGHV1-58	apoptosis
IGHV1-69	apoptosis
IGHV1-69-2	apoptosis
IGHV1-69D	apoptosis
IGHV1OR15-1	apoptosis
IGHV2-26	apoptosis
IGHV2-5	apoptosis
IGHV2-70	apoptosis
IGHV2-70D	apoptosis
IGHV3-11	apoptosis
IGHV3-13	apoptosis
IGHV3-15	apoptosis
IGHV3-16	apoptosis
IGHV3-20	apoptosis
IGHV3-21	apoptosis
IGHV3-23	apoptosis
IGHV3-30	apoptosis
IGHV3-33	apoptosis
IGHV3-35	apoptosis
IGHV3-38	apoptosis
IGHV3-43	apoptosis
IGHV3-48	apoptosis
IGHV3-49	apoptosis
IGHV3-53	apoptosis
IGHV3-64	apoptosis
IGHV3-64D	apoptosis
IGHV3-66	apoptosis
IGHV3-7	apoptosis
IGHV3-72	apoptosis
IGHV3-73	apoptosis
IGHV3-74	apoptosis
IGHV4-28	apoptosis
IGHV4-31	apoptosis
IGHV4-34	apoptosis
IGHV4-39	apoptosis
IGHV4-4	apoptosis
IGHV4-59	apoptosis
IGHV4-61	apoptosis
IGHV5-10-1	apoptosis
IGHV5-51	apoptosis
IGHV6-1	apoptosis
IGHV7-4-1	apoptosis
IGHV7-81	apoptosis
IGKC	apoptosis
IGLC1	apoptosis
IGLC2	apoptosis
IGLC3	apoptosis
IGLC6	apoptosis
IGLC7	apoptosis
IGLL1	apoptosis
IGLL3P	apoptosis
IGLL5	apoptosis
IGSF3	apoptosis
IKBKB	apoptosis
IKBKE	apoptosis
IKBKG	apoptosis
IL10	apoptosis
IL12A	apoptosis
IL12B	apoptosis
IL12RB1	apoptosis
IL13	apoptosis
IL1A	apoptosis
IL1B	apoptosis
IL1R1	apoptosis
IL1RAP	apoptosis
IL2	apoptosis
IL20RA	apoptosis
IL23A	apoptosis
IL23R	apoptosis
IL2RA	apoptosis
IL3	apoptosis
IL32	apoptosis
IL33	apoptosis
IL3RA	apoptosis
IL4	apoptosis
IL6	apoptosis
IL6R	apoptosis
IL7	apoptosis
IL7R	apoptosis
ILK	apoptosis
ILRUN	apoptosis
IMPA2	apoptosis
INCA1	apoptosis
ING2	apoptosis
ING5	apoptosis
INHBA	apoptosis
INHBB	apoptosis
INS	apoptosis
INSIG1	apoptosis
INSM1	apoptosis
INTS1	apoptosis
INTS9	apoptosis
IPMK	apoptosis
IPO13	apoptosis
IRAK1	apoptosis
IRAK2	apoptosis
IRAK3	apoptosis
IREB2	apoptosis
IRF3	apoptosis
IRF4	apoptosis
IRF7	apoptosis
IRF8	apoptosis
IRF9	apoptosis
IRS2	apoptosis
ISCU	apoptosis
ISG15	apoptosis
ISG20	apoptosis
ISL1	apoptosis
ITCH	apoptosis
ITGA1	apoptosis
ITGA2	apoptosis
ITGA4	apoptosis
ITGA6	apoptosis
ITGA7	apoptosis
ITGAM	apoptosis
ITGAV	apoptosis
ITGB1	apoptosis
ITGB3	apoptosis
ITGB5	apoptosis
ITGB7	apoptosis
ITM2C	apoptosis
ITPK1	apoptosis
ITPKB	apoptosis
ITPR1	apoptosis
ITPR3	apoptosis
ITPRIP	apoptosis
ITSN1	apoptosis
IVNS1ABP	apoptosis
JAG2	apoptosis
JAK2	apoptosis
JAK3	apoptosis
JCAD	apoptosis
JCHAIN	apoptosis
JMJD6	apoptosis
JMY	apoptosis
JUN	apoptosis
KANK1	apoptosis
KAT5	apoptosis
KCNB1	apoptosis
KCNN3	apoptosis
KDELR1	apoptosis
KDELR2	apoptosis
KDM1A	apoptosis
KDM2B	apoptosis
KDM5C	apoptosis
KDM5D	apoptosis
KDR	apoptosis
KHDC1	apoptosis
KHDC1L	apoptosis
KHK	apoptosis
KIAA0100	apoptosis
KIAA0930	apoptosis
KIAA1324	apoptosis
KIF14	apoptosis
KIN	apoptosis
KITLG	apoptosis
KLF6	apoptosis
KLHL21	apoptosis
KLHL9	apoptosis
KNTC1	apoptosis
KPNA1	apoptosis
KPNA5	apoptosis
KPNB1	apoptosis
KRAS	apoptosis
KRIT1	apoptosis
KRR1	apoptosis
KRT18	apoptosis
KRT8	apoptosis
KYAT3	apoptosis
LAMA5	apoptosis
LAMB2	apoptosis
LAMB4	apoptosis
LAMP1	apoptosis
LANCL1	apoptosis
LAP3	apoptosis
LASP1	apoptosis
LCK	apoptosis
LCN2	apoptosis
LDAH	apoptosis
LDB3	apoptosis
LEF1	apoptosis
LGALS12	apoptosis
LGALS13	apoptosis
LGALS14	apoptosis
LGALS16	apoptosis
LGALS3	apoptosis
LGALS3BP	apoptosis
LGALS9	apoptosis
LGALSL	apoptosis
LGMN	apoptosis
LIG1	apoptosis
LIG4	apoptosis
LILRB1	apoptosis
LINC00222	apoptosis
LITAF	apoptosis
LMBR1L	apoptosis
LMNA	apoptosis
LMNB1	apoptosis
LOXL2	apoptosis
LOXL3	apoptosis
LOXL4	apoptosis
LPCAT1	apoptosis
LRIF1	apoptosis
LRMP	apoptosis
LRP1	apoptosis
LRP4	apoptosis
LRP5	apoptosis
LRP6	apoptosis
LRRK2	apoptosis
LSM1	apoptosis
LSM4	apoptosis
LSM5	apoptosis
LSM6	apoptosis
LSR	apoptosis
LTBP1	apoptosis
LTBR	apoptosis
LTK	apoptosis
LXN	apoptosis
LY75	apoptosis
LY9	apoptosis
LY96	apoptosis
LYN	apoptosis
MADD	apoptosis
MAEA	apoptosis
MAEL	apoptosis
MAG	apoptosis
MAGEA3	apoptosis
MAGED1	apoptosis
MAGEH1	apoptosis
MAK16	apoptosis
MAL	apoptosis
MAP2K3	apoptosis
MAP2K4	apoptosis
MAP2K5	apoptosis
MAP3K1	apoptosis
MAP3K11	apoptosis
MAP3K12	apoptosis
MAP3K14	apoptosis
MAP3K5	apoptosis
MAP4	apoptosis
MAP4K1	apoptosis
MAP4K4	apoptosis
MAP4K5	apoptosis
MAPK1	apoptosis
MAPK3	apoptosis
MAPK6	apoptosis
MAPK7	apoptosis
MAPK8	apoptosis
MAPK8IP1	apoptosis
MAPK8IP2	apoptosis
MAPK9	apoptosis
MAPKAPK3	apoptosis
MAPRE2	apoptosis
MAPT	apoptosis
MARCHF2	apoptosis
MARCHF7	apoptosis
MARCO	apoptosis
MARK2	apoptosis
MAST2	apoptosis
MAT2A	apoptosis
MATK	apoptosis
MAX	apoptosis
MAZ	apoptosis
MBD2	apoptosis
MBP	apoptosis
MBTPS1	apoptosis
MBTPS2	apoptosis
MCL1	apoptosis
MCM2	apoptosis
MCM3	apoptosis
MCM4	apoptosis
MCM6	apoptosis
MCUB	apoptosis
MDK	apoptosis
MDM2	apoptosis
MECP2	apoptosis
MED13L	apoptosis
MED21	apoptosis
MEF2C	apoptosis
MEGF10	apoptosis
MEIS2	apoptosis
MEIS3	apoptosis
MELK	apoptosis
MEN1	apoptosis
MERTK	apoptosis
MEST	apoptosis
METAP1	apoptosis
METTL21C	apoptosis
METTL7A	apoptosis
MFAP1	apoptosis
MFF	apoptosis
MFGE8	apoptosis
MFHAS1	apoptosis
MFN2	apoptosis
MGAT2	apoptosis
MGAT5	apoptosis
MGST2	apoptosis
MICA	apoptosis
MID1	apoptosis
MIF	apoptosis
MIPEP	apoptosis
MIR101-1	apoptosis
MIR101-2	apoptosis
MIR103A1	apoptosis
MIR103A2	apoptosis
MIR106B	apoptosis
MIR107	apoptosis
MIR1-1	apoptosis
MIR1-2	apoptosis
MIR125A	apoptosis
MIR125B1	apoptosis
MIR126	apoptosis
MIR132	apoptosis
MIR133A1	apoptosis
MIR133A2	apoptosis
MIR138-1	apoptosis
MIR138-2	apoptosis
MIR140	apoptosis
MIR145	apoptosis
MIR146A	apoptosis
MIR15A	apoptosis
MIR15B	apoptosis
MIR16-1	apoptosis
MIR16-2	apoptosis
MIR17	apoptosis
MIR17HG	apoptosis
MIR181B1	apoptosis
MIR181B2	apoptosis
MIR181C	apoptosis
MIR182	apoptosis
MIR195	apoptosis
MIR199A1	apoptosis
MIR199A2	apoptosis
MIR199B	apoptosis
MIR19A	apoptosis
MIR19B1	apoptosis
MIR19B2	apoptosis
MIR200A	apoptosis
MIR20A	apoptosis
MIR21	apoptosis
MIR210	apoptosis
MIR214	apoptosis
MIR22	apoptosis
MIR221	apoptosis
MIR222	apoptosis
MIR223	apoptosis
MIR24-1	apoptosis
MIR24-2	apoptosis
MIR26B	apoptosis
MIR29A	apoptosis
MIR29B1	apoptosis
MIR29B2	apoptosis
MIR29C	apoptosis
MIR30B	apoptosis
MIR30E	apoptosis
MIR320A	apoptosis
MIR34A	apoptosis
MIR375	apoptosis
MIR449A	apoptosis
MIR485	apoptosis
MIR495	apoptosis
MIR590	apoptosis
MIR92A1	apoptosis
MIR92A2	apoptosis
MIR98	apoptosis
MIS18BP1	apoptosis
MKI67	apoptosis
MKLN1	apoptosis
MKNK2	apoptosis
MLEC	apoptosis
MLH1	apoptosis
MLKL	apoptosis
MLLT11	apoptosis
MMP9	apoptosis
MNT	apoptosis
MOAP1	apoptosis
MOB4	apoptosis
MPV17L	apoptosis
MPZL1	apoptosis
MRPL34	apoptosis
MRPL57	apoptosis
MRPS22	apoptosis
MRPS33	apoptosis
MSH2	apoptosis
MSH6	apoptosis
MSR1	apoptosis
MSRB1	apoptosis
MSRB2	apoptosis
MSX1	apoptosis
MSX2	apoptosis
MT1F	apoptosis
MT1X	apoptosis
MT3	apoptosis
MTCH1	apoptosis
MTCH2	apoptosis
MT-CO2	apoptosis
MTCO2P12	apoptosis
MTMR2	apoptosis
MTNR1B	apoptosis
MTO1	apoptosis
MTOR	apoptosis
MTRF1	apoptosis
MTRNR2L1	apoptosis
MTRNR2L10	apoptosis
MTRNR2L11	apoptosis
MTRNR2L12	apoptosis
MTRNR2L13	apoptosis
MTRNR2L2	apoptosis
MTRNR2L3	apoptosis
MTRNR2L4	apoptosis
MTRNR2L5	apoptosis
MTRNR2L6	apoptosis
MTRNR2L7	apoptosis
MTRNR2L8	apoptosis
MTRNR2L9	apoptosis
MUC1	apoptosis
MUL1	apoptosis
MX1	apoptosis
MX2	apoptosis
MYB	apoptosis
MYBBP1A	apoptosis
MYBL1	apoptosis
MYBL2	apoptosis
MYC	apoptosis
MYCBP	apoptosis
MYD88	apoptosis
MYH10	apoptosis
MYO10	apoptosis
MYO1E	apoptosis
MYO9B	apoptosis
MYOCD	apoptosis
MYOM2	apoptosis
N4BP1	apoptosis
NAA35	apoptosis
NACC2	apoptosis
NADK	apoptosis
NAE1	apoptosis
NAGA	apoptosis
NAIF1	apoptosis
NAIP	apoptosis
NANOS3	apoptosis
NAXD	apoptosis
NBEAL2	apoptosis
NBN	apoptosis
NCAPD3	apoptosis
NCAPG	apoptosis
NCDN	apoptosis
NCK1	apoptosis
NCK2	apoptosis
NCKAP1L	apoptosis
NCOR2	apoptosis
NCSTN	apoptosis
NDNF	apoptosis
NDUFA13	apoptosis
NDUFAF1	apoptosis
NDUFB8	apoptosis
NDUFS3	apoptosis
NECAP1	apoptosis
NEFL	apoptosis
NEK3	apoptosis
NEK7	apoptosis
NEMP1	apoptosis
NES	apoptosis
NEUROD1	apoptosis
NF1	apoptosis
NFATC4	apoptosis
NFE2L2	apoptosis
NFIB	apoptosis
NFKB1	apoptosis
NFKBIA	apoptosis
NFKBID	apoptosis
NGF	apoptosis
NGFR	apoptosis
NHLH2	apoptosis
NINJ1	apoptosis
NINL	apoptosis
NISCH	apoptosis
NIT2	apoptosis
NKX2-5	apoptosis
NKX3-1	apoptosis
NLE1	apoptosis
NLRC4	apoptosis
NLRP1	apoptosis
NLRP12	apoptosis
NLRP2	apoptosis
NLRP3	apoptosis
NME4	apoptosis
NME5	apoptosis
NMI	apoptosis
NMNAT1	apoptosis
NMT1	apoptosis
NOC2L	apoptosis
NOD1	apoptosis
NOD2	apoptosis
NOG	apoptosis
NOL3	apoptosis
NOMO1	apoptosis
NONO	apoptosis
NOS3	apoptosis
NOSIP	apoptosis
NOTCH1	apoptosis
NOTCH2	apoptosis
NOTCH3	apoptosis
NOX1	apoptosis
NPC2	apoptosis
NPM1	apoptosis
NPRL2	apoptosis
NPTX1	apoptosis
NQO1	apoptosis
NQO2	apoptosis
NR1D2	apoptosis
NR1H3	apoptosis
NR3C1	apoptosis
NR4A2	apoptosis
NR4A3	apoptosis
NRAS	apoptosis
NRBP2	apoptosis
NRGN	apoptosis
NRIP1	apoptosis
NRP1	apoptosis
NSG1	apoptosis
NSMF	apoptosis
NTF3	apoptosis
NTF4	apoptosis
NTRK1	apoptosis
NTRK2	apoptosis
NUDT1	apoptosis
NUDT11	apoptosis
NUFIP1P1	apoptosis
NUP205	apoptosis
NUP210	apoptosis
NUP42	apoptosis
NUP58	apoptosis
NUP98	apoptosis
NUPR1	apoptosis
NUSAP1	apoptosis
NXN	apoptosis
OAS1	apoptosis
OAS2	apoptosis
OASL	apoptosis
OBSL1	apoptosis
OCEL1	apoptosis
OCLN	apoptosis
OGDH	apoptosis
OGFR	apoptosis
OLIG2	apoptosis
OPA1	apoptosis
OSER1	apoptosis
OSR2	apoptosis
OTUD3	apoptosis
OTUD4	apoptosis
OXA1L	apoptosis
OXR1	apoptosis
OXSR1	apoptosis
P2RX1	apoptosis
P2RX4	apoptosis
P2RX7	apoptosis
P3H3	apoptosis
P4HA1	apoptosis
P4HB	apoptosis
PAK2	apoptosis
PAK3	apoptosis
PAK4	apoptosis
PAK5	apoptosis
PAM16	apoptosis
PANK3	apoptosis
PARD6A	apoptosis
PARK7	apoptosis
PARN	apoptosis
PARP1	apoptosis
PARP12	apoptosis
PARP2	apoptosis
PARP4	apoptosis
PAWR	apoptosis
PAX2	apoptosis
PAX8	apoptosis
PBK	apoptosis
PCBD1	apoptosis
PCDH7	apoptosis
PCDHGC3	apoptosis
PCGF2	apoptosis
PCK1	apoptosis
PCM1	apoptosis
PCMT1	apoptosis
PCNA	apoptosis
PCSK9	apoptosis
PCTP	apoptosis
PCYT2	apoptosis
PDCD1	apoptosis
PDCD10	apoptosis
PDCD11	apoptosis
PDCD2	apoptosis
PDCD4	apoptosis
PDCD4-AS1	apoptosis
PDCD5	apoptosis
PDCD6	apoptosis
PDCD6IP	apoptosis
PDCL	apoptosis
PDE1A	apoptosis
PDE4B	apoptosis
PDE4D	apoptosis
PDE8A	apoptosis
PDGFD	apoptosis
PDIA3	apoptosis
PDIA4	apoptosis
PDK1	apoptosis
PDK2	apoptosis
PDLIM1	apoptosis
PDLIM2	apoptosis
PDPK1	apoptosis
PDX1	apoptosis
PEA15	apoptosis
PEAR1	apoptosis
PEG10	apoptosis
PELI1	apoptosis
PELI3	apoptosis
PEMT	apoptosis
PERP	apoptosis
PEX1	apoptosis
PEX13	apoptosis
PEX3	apoptosis
PF4	apoptosis
PFAS	apoptosis
PFDN2	apoptosis
PFDN4	apoptosis
PFKP	apoptosis
PGAM1	apoptosis
PGAM5	apoptosis
PGBD1	apoptosis
PGM1	apoptosis
PHIP	apoptosis
PHLDA3	apoptosis
PHYH	apoptosis
PI4KB	apoptosis
PIAS4	apoptosis
PIDD1	apoptosis
PIGT	apoptosis
PIH1D1	apoptosis
PIK3CA	apoptosis
PIK3CB	apoptosis
PIK3CD	apoptosis
PIK3CG	apoptosis
PIK3R1	apoptosis
PIK3R2	apoptosis
PIK3R3	apoptosis
PIK3R5	apoptosis
PIM2	apoptosis
PIN1	apoptosis
PINK1	apoptosis
PIP	apoptosis
PIR	apoptosis
PITPNA	apoptosis
PITPNB	apoptosis
PITX1	apoptosis
PITX3	apoptosis
PKIG	apoptosis
PKN1	apoptosis
PKP1	apoptosis
PLA2G6	apoptosis
PLAGL2	apoptosis
PLAUR	apoptosis
PLCG1	apoptosis
PLCG2	apoptosis
PLEC	apoptosis
PLEKHF1	apoptosis
PLEKHF2	apoptosis
PLK2	apoptosis
PLK4	apoptosis
PLSCR1	apoptosis
PLTP	apoptosis
PLXNB2	apoptosis
PLXND1	apoptosis
PMAIP1	apoptosis
PML	apoptosis
PMPCA	apoptosis
PNMA1	apoptosis
PNO1	apoptosis
PNPLA6	apoptosis
PODXL	apoptosis
POLA2	apoptosis
POLB	apoptosis
POLG	apoptosis
POLR2A	apoptosis
POLR2M	apoptosis
POLR3F	apoptosis
PON2	apoptosis
POR	apoptosis
POU3F4	apoptosis
POU4F1	apoptosis
POU4F2	apoptosis
POU4F3	apoptosis
PPA2	apoptosis
PPARD	apoptosis
PPARG	apoptosis
PPARGC1A	apoptosis
PPAT	apoptosis
PPIF	apoptosis
PPM1A	apoptosis
PPM1F	apoptosis
PPP1CA	apoptosis
PPP1R10	apoptosis
PPP1R13B	apoptosis
PPP1R15A	apoptosis
PPP2CB	apoptosis
PPP2R1A	apoptosis
PPP2R1B	apoptosis
PPP2R2A	apoptosis
PPP2R5B	apoptosis
PPP3CA	apoptosis
PPP3CB	apoptosis
PPP3CC	apoptosis
PPP3R1	apoptosis
PPP3R2	apoptosis
PPP6R1	apoptosis
PPT1	apoptosis
PRAME	apoptosis
PRC1	apoptosis
PRDM11	apoptosis
PRDX2	apoptosis
PRDX3	apoptosis
PRDX5	apoptosis
PRELID1	apoptosis
PREP	apoptosis
PRG4	apoptosis
PRKAA1	apoptosis
PRKACA	apoptosis
PRKACB	apoptosis
PRKACG	apoptosis
PRKAR1A	apoptosis
PRKAR1B	apoptosis
PRKAR2A	apoptosis
PRKAR2B	apoptosis
PRKCA	apoptosis
PRKCB	apoptosis
PRKCD	apoptosis
PRKCG	apoptosis
PRKCH	apoptosis
PRKCI	apoptosis
PRKCQ	apoptosis
PRKDC	apoptosis
PRKN	apoptosis
PRKRA	apoptosis
PRKX	apoptosis
PRMT2	apoptosis
PRNP	apoptosis
PRODH	apoptosis
PRPF4B	apoptosis
PRPSAP1	apoptosis
PRPSAP2	apoptosis
PRR7	apoptosis
PRSS12	apoptosis
PSEN1	apoptosis
PSEN2	apoptosis
PSMB8	apoptosis
PSMB9	apoptosis
PSMD10	apoptosis
PSME1	apoptosis
PSME3	apoptosis
PSPH	apoptosis
PSTPIP1	apoptosis
PTCRA	apoptosis
PTEN	apoptosis
PTGIS	apoptosis
PTGS2	apoptosis
PTH	apoptosis
PTK2	apoptosis
PTK2B	apoptosis
PTK7	apoptosis
PTPMT1	apoptosis
PTPN1	apoptosis
PTPN2	apoptosis
PTPN22	apoptosis
PTPRC	apoptosis
PTPRF	apoptosis
PTPRZ1	apoptosis
PTRH2	apoptosis
PTTG1IP	apoptosis
PXMP4	apoptosis
PYCARD	apoptosis
PYGL	apoptosis
QARS1	apoptosis
QPRT	apoptosis
RAB11A	apoptosis
RAB11FIP2	apoptosis
RAB14	apoptosis
RAB21	apoptosis
RAB27A	apoptosis
RAB31	apoptosis
RAB3GAP1	apoptosis
RAB5A	apoptosis
RAB7A	apoptosis
RAC1	apoptosis
RAC2	apoptosis
RACGAP1	apoptosis
RACK1	apoptosis
RAD1	apoptosis
RAD21	apoptosis
RAD51AP1	apoptosis
RAD54L	apoptosis
RAD9A	apoptosis
RAF1	apoptosis
RAG1	apoptosis
RALB	apoptosis
RAMP2	apoptosis
RAP1B	apoptosis
RAPGEF2	apoptosis
RAPSN	apoptosis
RARA	apoptosis
RASA1	apoptosis
RASGRP2	apoptosis
RB1	apoptosis
RB1CC1	apoptosis
RBBP6	apoptosis
RBCK1	apoptosis
RBM10	apoptosis
RBM14	apoptosis
RBM15B	apoptosis
RBMS1P1	apoptosis
RCAN1	apoptosis
RCHY1	apoptosis
RCN2	apoptosis
REEP2	apoptosis
RELA	apoptosis
RET	apoptosis
RETREG1	apoptosis
RFFL	apoptosis
RFPL1	apoptosis
RFTN1	apoptosis
RGCC	apoptosis
RGL2	apoptosis
RGS13	apoptosis
RGS16	apoptosis
RHEBP1	apoptosis
RHOA	apoptosis
RHOB	apoptosis
RHOBTB3	apoptosis
RHOG	apoptosis
RHOH	apoptosis
RHOT1	apoptosis
RHOT2	apoptosis
RIMS3	apoptosis
RIPK1	apoptosis
RIPK3	apoptosis
RIT1	apoptosis
RLF	apoptosis
RNASE6	apoptosis
RND3	apoptosis
RNF126	apoptosis
RNF138	apoptosis
RNF183	apoptosis
RNF186	apoptosis
RNF19B	apoptosis
RNF34	apoptosis
RNF41	apoptosis
RNFT2	apoptosis
RNMT	apoptosis
ROBO1	apoptosis
ROBO2	apoptosis
ROCK1	apoptosis
RPE	apoptosis
RPH3AL	apoptosis
RPL10A	apoptosis
RPL11	apoptosis
RPL26	apoptosis
RPL3	apoptosis
RPL36AL	apoptosis
RPL8	apoptosis
RPLP0	apoptosis
RPN1	apoptosis
RPP25	apoptosis
RPS27L	apoptosis
RPS3	apoptosis
RPS4Y1	apoptosis
RPS6	apoptosis
RPS6KA1	apoptosis
RPS6KA3	apoptosis
RPS6KB1	apoptosis
RPS7	apoptosis
RRAS2	apoptosis
RRBP1	apoptosis
RRM1	apoptosis
RRM2B	apoptosis
RRN3	apoptosis
RRP8	apoptosis
RRS1	apoptosis
RSAD2	apoptosis
RSRC2	apoptosis
RTKN2	apoptosis
RTL10	apoptosis
RTN3	apoptosis
RTP4	apoptosis
RUBCN	apoptosis
RUBCNL	apoptosis
RUNX3	apoptosis
RWDD2B	apoptosis
RWDD3	apoptosis
RYBP	apoptosis
RYK	apoptosis
RYR2	apoptosis
S100A11	apoptosis
S100A8	apoptosis
S100A9	apoptosis
S1PR4	apoptosis
SAMHD1	apoptosis
SAMSN1	apoptosis
SARM1	apoptosis
SATB1	apoptosis
SATB2	apoptosis
SAV1	apoptosis
SBF1	apoptosis
SBSPON	apoptosis
SCAF11	apoptosis
SCAMP3	apoptosis
SCARA3	apoptosis
SCARA5	apoptosis
SCARB1	apoptosis
SCARB2	apoptosis
SCARF1	apoptosis
SCARF2	apoptosis
SCART1	apoptosis
SCCPDH	apoptosis
SCG2	apoptosis
SCN2A	apoptosis
SCO2	apoptosis
SCRIB	apoptosis
SCRT2	apoptosis
SDC1	apoptosis
SDC4	apoptosis
SDCBP	apoptosis
SDHB	apoptosis
SDHC	apoptosis
SEC14L1	apoptosis
SEC16A	apoptosis
SEC23IP	apoptosis
SECISBP2L	apoptosis
SELENBP1	apoptosis
SELENOK	apoptosis
SELENOS	apoptosis
SEMA5A	apoptosis
SENP1	apoptosis
SEPTIN11	apoptosis
SEPTIN4	apoptosis
SEPTIN9	apoptosis
SERF2	apoptosis
SERINC3	apoptosis
SERINC5	apoptosis
SERPINB1	apoptosis
SERPINB13	apoptosis
SERPINB9	apoptosis
SERPINE1	apoptosis
SERPINE2	apoptosis
SERPINF1	apoptosis
SERPINH1	apoptosis
SERPINI2	apoptosis
SET	apoptosis
SETMAR	apoptosis
SFN	apoptosis
SFPQ	apoptosis
SFRP1	apoptosis
SFRP2	apoptosis
SFRP4	apoptosis
SGCB	apoptosis
SGK3	apoptosis
SGMS1	apoptosis
SGPL1	apoptosis
SGPP1	apoptosis
SH2B2	apoptosis
SH3RF1	apoptosis
SHARPIN	apoptosis
SHH	apoptosis
SHISA5	apoptosis
SHMT1	apoptosis
SHOC2	apoptosis
SHOX2	apoptosis
SIAH1	apoptosis
SIAH2	apoptosis
SIDT1	apoptosis
SIGMAR1	apoptosis
SIKE1	apoptosis
SIRT1	apoptosis
SIRT2	apoptosis
SIRT4	apoptosis
SIRT5	apoptosis
SIVA1	apoptosis
SIX1	apoptosis
SIX3	apoptosis
SIX4	apoptosis
SKAP1	apoptosis
SKIL	apoptosis
SKIV2L	apoptosis
SLAMF6	apoptosis
SLC16A3	apoptosis
SLC1A5	apoptosis
SLC25A16	apoptosis
SLC25A3	apoptosis
SLC25A4	apoptosis
SLC25A5	apoptosis
SLC25A6	apoptosis
SLC27A2	apoptosis
SLC29A1	apoptosis
SLC2A3	apoptosis
SLC30A10	apoptosis
SLC35F6	apoptosis
SLC37A4	apoptosis
SLC38A10	apoptosis
SLC39A10	apoptosis
SLC39A4	apoptosis
SLC3A2	apoptosis
SLC46A2	apoptosis
SLC5A6	apoptosis
SLC6A8	apoptosis
SLC7A11	apoptosis
SLC7A5	apoptosis
SLC9A3R1	apoptosis
SLCO4A1	apoptosis
SLIT2	apoptosis
SLIT3	apoptosis
SLITRK5	apoptosis
SMAD3	apoptosis
SMAD5	apoptosis
SMARCE1	apoptosis
SMC2	apoptosis
SMC4	apoptosis
SMIM10L1	apoptosis
SMIM8	apoptosis
SMNDC1	apoptosis
SMPD3	apoptosis
SMPD4	apoptosis
SNAI1	apoptosis
SNAI2	apoptosis
SNAPC1	apoptosis
SNCA	apoptosis
SNCB	apoptosis
SNF8	apoptosis
SNRK	apoptosis
SNRPD1	apoptosis
SNU13	apoptosis
SNW1	apoptosis
SNX10	apoptosis
SNX19	apoptosis
SNX6	apoptosis
SOCS6	apoptosis
SOD1	apoptosis
SOD2	apoptosis
SORL1	apoptosis
SORT1	apoptosis
SOX9	apoptosis
[truncated: 934 more rows]

## Sheet: supplementary table 2
supplementary table 2：28 gene-pairs and their coefficients
id	coef
CD38|HMGB2	-0.0111731
CD38|MYH9	-0.281898
DLGAP5|GLCE	0.00431794
DLGAP5|SLC30A4	0.0901742
ELOVL6|AK9	-0.0607122
ELOVL6|C20orf194	0.171139
ELOVL6|MYOF	0.0767591
ELOVL6|PDK4	0.0355248
ELOVL6|PODXL2	0.12534
ELOVL6|SHROOM3	-0.0979124
ELOVL6|TBC1D30	0.0843748
ELOVL6|TNFRSF4	0.0288429
ELOVL6|TP73-AS1	0.0356381
FLNA|SAT2	0.0300974
HMGB3|CDS2	0.201782
LMNB1|KIZ	0.0280798
LMNB1|KLHL24	0.0780606
LMNB1|MTUS1	0.0464095
LMNB1|QPRT	0.0187227
LTBP1|HPDL	-0.164506
LTBP1|MAD2L1	-0.0668749
LTBP1|SMARCE1	-0.16496
MCM4|CCNYL1	-0.179596
MCM4|CUX1	0.0936061
MCM4|MED14	0.224093
PFDN2|GRN	0.142311
PFDN2|REEP5	0.0708617
PFDN2|UNC93B1	0.0213532
